# Supplementary material for: Cellular analysis and metagenomic next-generation sequencing of bronchoalveolar lavage fluid in the distinction between pulmonary non-infectious and infectious disease
Source: Front Cell Infect Microbiol. 2023 Jan 25;12:1023978. doi: 10.3389/fcimb.2022.1023978 (PMC9907085; doi:10.3389/fcimb.2022.1023978)
Supplement: Supplementary Table 2 — Sample details of enrolled cases. [file Table_2.xlsx]

## Sheet: Sheet1
Supplementary Table S2: Sample details of enrolled cases
Sample number	Gender	Age	Final clinical diagnosis	Conventional microbiological tests result	BALF mNGS result	Final confirmed pathogens
1	Male	66	PID	Candida albicans; Mycobacterium tuberculosis	Aspergillus fumigatus	Aspergillus fumigatus
2	Female	67	PNID	Negative	Negative	None
3	Female	77	PID	Enterococcus faecium	Enterococcus faecium; Candida tropicalis	Enterococcus faecium; Candida tropicalis
4	Female	66	PID	Pseudomonas aeruginosa; Candida albicans	Pseudomonas aeruginosa	Pseudomonas aeruginosa
5	Male	65	PID	Negative	Streptococcus constellatus	Streptococcus constellatus
6	Female	65	PNID	Negative	Negative	None
7	Male	28	PID	Mycobacterium tuberculosis	Mycobacterium tuberculosis	Mycobacterium tuberculosis
8	Male	63	PNID	Negative	Prevotella melaninogenica; Hemophilus parainfluenzae; Herpes Simplex Virus type 1	None
9	Male	74	PID	Candida albicans	Candida albicans; Hemophilus parainfluenzae; Epstein-Barr virus	Candida albicans
10	Male	51	PID	Mycobacterium tuberculosis	Mycobacterium tuberculosis	Mycobacterium tuberculosis
11	Female	36	PID	Negative	Negative	Uncertain
12	Female	73	PID	Negative	Nocardia	Nocardia
13	Female	27	PNID	Negative	Negative	None
14	Female	64	PID	Mycobacterium tuberculosis	Negative	Uncertain
15	Male	58	PNID	Negative	Negative	None
16	Male	61	PID	Negative	Myocoplasima pneumonia	Myocoplasima pneumonia
17	Male	85	PID	Mycobacterium tuberculosis	Hemophilus parainfluenzae	Mycobacterium tuberculosis
18	Female	66	PID	Negative	Nontuberculosis mycobacteria	Nontuberculosis mycobacteria
19	Female	57	PID	Mycobacterium tuberculosis	Mycobacterium tuberculosis	Mycobacterium tuberculosis
20	Female	57	PNID	Negative	Negative	None
21	Male	49	PID	Negative	Hemophilus parainfluenzae	Hemophilus parainfluenzae
22	Female	59	PID	Nontuberculosis mycobacteria	Hemophilus parainfluenzae; Nontuberculosis mycobacteria	Nontuberculosis mycobacteria
23	Male	61	PID	Mycobacterium tuberculosis	Hemophilus parainfluenzae	Uncertain
24	Female	65	PID	Negative	Pseudomonas aeruginosa	Pseudomonas aeruginosa
25	Male	39	PID	Cryptococcus neoformans	Hemophilus parainfluenzae	Cryptococcus neoformans
26	Male	43	PID	Negative	Nocardia	Nocardia
27	Male	58	PID	Aspergillus niger	Negative	Aspergillus niger
28	Female	57	PNID	Negative	Negative	None
29	Male	62	PID	Negative	Negative	Uncertain
30	Male	68	PID	Negative	Negative	Uncertain
31	Male	68	PID	Negative	Klebsiella pneumoniae	Klebsiella pneumoniae
32	Male	61	PID	Negative	Negative	Uncertain
33	Female	34	PID	Aspergillus; Mycobacterium tuberculosis	Negative	Aspergillus spp
34	Male	79	PNID	Candida albicans	Negative	None
35	Female	62	PNID	Negative	Negative	None
36	Female	67	PID	Acinetobacter lwoffii	Negative	Acinetobacter lwoffii
37	Female	71	PID	Mycobacterium tuberculosis	Nontuberculosis mycobacteria	Nontuberculosis mycobacteria
38	Male	60	PID	Negative	Negative	Uncertain
39	Male	71	PID	Enterobacter cloacae	Negative	Enterobacter cloacae
40	Female	53	PID	Negative	Negative	Uncertain
41	Male	59	PID	Negative	Negative	Uncertain
42	Male	40	PID	Negative	Negative	Uncertain
43	Female	55	PID	Mycobacterium tuberculosis	Negative	Uncertain
44	Female	36	PID	Negative	Pseudomonas aeruginosa	Pseudomonas aeruginosa
45	Male	56	PNID	Mycobacterium tuberculosis	Negative	None
46	Female	34	PID	Nontuberculosis mycobacteria	Mycobacterium xenopi	Mycobacterium xenopi
47	Female	73	PID	Negative	Cytomegalovirus	Uncertain
48	Female	56	PID	Negative	Pseudomonas aeruginosa	Pseudomonas aeruginosa
49	Female	54	PID	Negative	Hemophilus parainfluenzae	Hemophilus parainfluenzae
50	Female	65	PID	Negative	Mycobacterium abscessus	Mycobacterium abscessus
51	Female	50	PNID	Negative	Negative	None
52	Male	72	PID	Mycobacterium tuberculosis	Negative	Uncertain
53	Female	54	PNID	Negative	Negative	None
54	Male	51	PNID	Negative	Negative	None
55	Female	67	PID	Negative	Mycobacterium tuberculosis	Mycobacterium tuberculosis
56	Female	64	PNID	Negative	Negative	None
57	Male	35	PID	Mycobacterium tuberculosis	Negative	Uncertain
58	Male	71	PID	Negative	Cryptococcus neoformans	Cryptococcus neoformans
59	Female	51	PID	Negative	Negative	Uncertain
60	Male	50	PNID	Mycobacterium tuberculosis	Negative	None
61	Female	55	PID	Mycobacterium tuberculosis	Negative	Uncertain
62	Female	64	PID	Negative	Negative	Uncertain
63	Male	35	PID	Negative	Negative	Uncertain
64	Male	59	PID	Negative	Cryptococcus neoformans	Cryptococcus neoformans
65	Female	46	PNID	Negative	Negative	None
66	Female	65	PID	Mycobacterium tuberculosis	Tropheryma whipplei	Mycobacterium tuberculosis
67	Male	61	PNID	Mycobacterium tuberculosis	Negative	None
68	Female	50	PID	Negative	Moraxella catarrhalis	Moraxella catarrhalis
69	Male	24	PID	Negative	Mycobacterium tuberculosis	Mycobacterium tuberculosis
70	Male	63	PID	Klebsiella pneumoniae; Mycobacterium tuberculosis	Aspergillus fumigatus	Aspergillus fumigatus; Klebsiella pneumoniae
71	Female	80	PID	Nontuberculosis mycobacteria	Mycobacterium abscessus	Mycobacterium abscessus
72	Female	57	PID	Negative	Myocoplasima pneumonia	Myocoplasima pneumonia
73	Female	58	PNID	Negative	Negative	None
74	Female	24	PID	Mycobacterium tuberculosis	Negative	Uncertain
75	Male	59	PID	Negative	Mycobacterium tuberculosis	Mycobacterium tuberculosis
76	Male	62	PID	Negative	Hemophilus parainfluenzae	Hemophilus parainfluenzae
77	Male	56	PNID	Negative	Negative	None
78	Male	25	PID	Negative	Nontuberculosis mycobacteria; Hemophilus parainfluenzae	Nontuberculosis mycobacteria; Hemophilus parainfluenzae
79	Male	59	PID	Moraxella catarrhalis	Negative	Moraxella catarrhalis
80	Female	53	PID	Negative	Staphylococcus aureus	Staphylococcus aureus
81	Male	44	PNID	Negative	Negative	None
82	Female	72	PNID	Negative	Negative	None
83	Female	39	PID	Negative	Hemophilus parainfluenzae	Hemophilus parainfluenzae
84	Female	25	PNID	Negative	Negative	None
85	Male	53	PID	Mycobacterium tuberculosis	Mycobacterium tuberculosis	Mycobacterium tuberculosis
86	Female	42	PID	Negative	Negative	Uncertain
87	Male	68	PID	Mycobacterium tuberculosis	Mycobacterium tuberculosis	Mycobacterium tuberculosis
88	Male	55	PID	Negative	Klebsiella pneumoniae	Klebsiella pneumoniae
89	Female	52	PID	Nontuberculosis mycobacteria	Nontuberculosis mycobacteria	Nontuberculosis mycobacteria
90	Male	66	PID	Negative	Negative	Uncertain
91	Male	62	PID	Negative	Negative	Uncertain
92	Female	26	PID	Negative	Myocoplasima pneumonia	Myocoplasima pneumonia
93	Female	56	PID	Negative	Negative	Uncertain
94	Male	60	PID	Mycobacterium tuberculosis	Cryptococcus neoformans	Cryptococcus neoformans
95	Male	49	PID	Negative	Enterococcus faecium; Cytomegalovirus	Enterococcus faecium; Cytomegalovirus
96	Male	66	PID	Mycobacterium tuberculosis	Negative	Mycobacterium tuberculosis
97	Male	52	PID	Negative	Klebsiella pneumoniae	Klebsiella pneumoniae
98	Female	35	PID	Negative	Tropheryma whipplei	Tropheryma whipplei
99	Female	60	PID	Negative	Negative	Uncertain
100	Female	33	PNID	Negative	Negative	None
101	Female	64	PID	Negative	Negative	Uncertain
102	Male	62	PID	Mycobacterium tuberculosis	Lactobacillus	Uncertain
